# Supplementary material for: Effects of chronic variable stress on cognition and Bace1 expression among wild-type mice
Source: Transl Psychiatry. 2016 Jul 12;6(7):e854–. doi: 10.1038/tp.2016.127 (PMC5545713; doi:10.1038/tp.2016.127)
Supplement: Supplementary Table 1 [file tp2016127x8.xls]

## Sheet: Sheet1
Supplementary Table 1. Chronic Variable Stress schedule.
Chronic Variable Stress (CVS) Schedule
Day	Morning	12pm	Afternoon
1	Restraint- 30min
2		Swim- 10min
3			Lights on- overnight
4		Shaker- 30min
5	White Noise- 6hr
6		Cold- 30min
7			Social Stress- overnight
8		Shaker- 30min
9	White Noise- 6hr
10			Social Stress- overnight
11		Swim- 10min
12	Cold- 30min
13			Lights on- overnight
14	Restraint- 30min
