# Supplementary material for: Effects of chronic variable stress on cognition and Bace1 expression among wild-type mice
Source: Transl Psychiatry. 2016 Jul 12;6(7):e854–. doi: 10.1038/tp.2016.127 (PMC5545713; doi:10.1038/tp.2016.127)
Supplement: Supplementary Table 2 [file tp2016127x9.xls]

## Sheet: Sheet1
Supplementary Table 2. TaqMan assays used for gene expression analysis.
Gene Symbol	Gene Name	NCBI RefSeq	TaqMan Assay ID
Actb	Actin, beta	NM_007393.3	Mm00607939_s1
Bace1	Beta-secretase 1	NM_011792.5	Mm00478664_m1
Gsk3b	Glycogen synthase kinase 3 beta	NM_019827.6	Mm00444911_m1
Bdnf	Brain-derived neurotrophic factor	NM_001048139.1	Mm04230607_s1
Fkbp5	FK506 binding protein 5	NM_010220.4	Mm00487401_m1
App	Amyloid precursor protein	NM_001198823.1	Mm01344172_m1
