# Supplementary material for: Effects of chronic variable stress on cognition and Bace1 expression among wild-type mice
Source: Transl Psychiatry. 2016 Jul 12;6(7):e854–. doi: 10.1038/tp.2016.127 (PMC5545713; doi:10.1038/tp.2016.127)
Supplement: Supplementary Table 3 [file tp2016127x10.xls]

## Sheet: Sheet1
Supplementary Table 3. Bisulfite pyrosequencing primers.
	Bace1	Gsk3b	Bdnf exon 4
Out forward	GATAGGGTTTTTTTGTGTAG	ATGGGGAYGGTTTTAYGTTTTA	GAATTTGTTAGGATTGGAAGTG
Out reverse	CTATAATTCTTACCACAATATA	CTCACTACTATACAATCRCAA	TCCACRCTACCTTAACRTAAAC
In forward	GTTTTGGAATTTATTTTGTAG	GATYGGGTTGTATAGTTAGT	ATAAAGTATGTAATGTTTTGGA
In reverse	ATAAACTAAAAACCTACCTC	CCTAACTACAATAAAATTAACCT	TATCATATAATACCTCCTCTA
Sequencing	TAGGTTGGTTTGGAATTTAG	GAAAGTAGATGTAGGT	AATAAAAGATGTATTATTTTAAATG
